# Supplementary material for: Experimental Epileptogenesis in a Cell Culture Model of Primary Neurons from Rat Brain: A Temporal Multi-Scale Study
Source: Cells. 2021 Nov 3;10(11):3004. doi: 10.3390/cells10113004 (PMC8616120; doi:10.3390/cells10113004)
Supplement: Supplementary file 1 [file cells-10-03004-s001.zip]

Archive with 1 entries (1 files):
- cells-1396782-supplementary.pdf
